# Supplementary material for: Quantitative Characterisation of Low Abundant Yeast Mitochondrial Proteins Reveals Compensation for Haplo-Insufficiency in Different Environments
Source: Int J Mol Sci. 2022 Aug 1;23(15):8532. doi: 10.3390/ijms23158532 (PMC9369417; doi:10.3390/ijms23158532)
Supplement: Supplementary file 1 [file ijms-23-08532-s001.zip]

Archive with 1 entries (1 files):
- ijms-1747393-supplementary.pdf
